# Supplementary material for: c-MYC Protein Stability Is Sustained by MAPKs in Colorectal Cancer
Source: Cancers (Basel). 2022 Oct 4;14(19):4840. doi: 10.3390/cancers14194840 (PMC9562641; doi:10.3390/cancers14194840)
Supplement: Supplementary file 1 [file cancers-14-04840-s001.zip]

Archive with 1 entries (1 files):
- cancers-1837921-supplementary.pdf
